# Supplementary material for: Impact of Superficial Keratectomy on Corneal Topography, Aberration, and Densitometry in Salzmann Nodular Degeneration
Source: J Clin Med. 2025 Dec 26;15(1):178. doi: 10.3390/jcm15010178 (PMC12786954; doi:10.3390/jcm15010178)
Supplement: Supplementary file 1 [file jcm-15-00178-s001.zip]

Archive with 1 entries (1 files):
- jcm-4022228-supplementary.pdf
